# Supplementary material for: Bulk Segregant Analysis Using Single Nucleotide Polymorphism Microarrays
Source: PLoS One. 2011 Jan 27;6(1):e15993. doi: 10.1371/journal.pone.0015993 (PMC3029305; doi:10.1371/journal.pone.0015993)
Supplement: File S1 — BSA using SNPs supplies script. R script containing the functions necessary to perform BSA using the ATSNPTILE1 array. This script supplies information for File S2. This is not the script to open in order to perform BSA using the ATPSNPTILE1 array, but is needed for the process. (TXT) [file pone.0015993.s008.txt]

#########################################################################################
#
#                              ### BSA SNP Supplies ###
#
#
# This file contains the scripts for the functions that power the BSAsnp() function
# function that  performs BSA using SNP chips with the help of a few user inputs.
# If you are trying to perform BSA, you may have opened
# this file by mistake, please open "BSAsnp.R" instead.
# 
#
#
# Becker, July 2010
#########################################################################################


#########################################################################################
# This section defines the map.graph function for the final mapping and plots.


map.graph <- function(p1,p2,a1,a2,file.stem, plotcM=F){

colvan <- na.omit(new.snp.data[,c(p1,p2)]) # get the relevant columns
rownames(colvan) <- new.snp.coord
sense.mat <- do.call('rbind', strsplit(rownames(sense), "_")) # create a matrix
sense.coord <- paste("X",sense.mat[,1],"_",sense.mat[,2], sep = "") # reformat naming scheme
markers <- colvan[colvan[,1] != colvan[,2],] # get the markers
sense.m <- sense[sense.coord %in% rownames(markers),] # find the sense markers
antisense.m <- antisense[sense.coord %in% rownames(markers),] # the antisense markers have the same index as sense
mark.coord <- as.data.frame(sense.mat[sense.coord %in% rownames(markers),c(1:2)], stringsAsFactors = FALSE)
mark.coord[,1] <- as.numeric(mark.coord[,1])
mark.coord[,2] <- as.numeric(mark.coord[,2])
colnames(mark.coord) <- c("Chr","bp")

#Now make cM like Wolyn, et al
if(plotcM){chr.len <- round(c(96.6, 83.3, 103.9, 64.5, 97.7)) #kosambi map distances
# assume equal recombination rate across chromosome
# assign cM from physical position
chr.bp <- tapply(mark.coord$bp,mark.coord$Chr,max)
cM <- list()
for (i in 1:5) cM[[i]] <- mark.coord$bp[mark.coord$Chr == i]*chr.len[i]/chr.bp[i]
mark.coord$cM <- unlist(cM)}


#now do the comparison
sense.comp <- sense.m[,a1] - sense.m[,a2]  #Hk -Lk
antisense.comp <- antisense.m[,a1] - antisense.m[,a2] #Hk - Lk

smooth.val <- 0.25 #for the loess smooth

#do sense
smooth.dif <- list()
for (i in 1:5){
    bulk1 <- cbind(sense.comp[mark.coord$Chr==i], mark.coord[mark.coord$Chr==i,])
    smooth.dif[[i]] <- loess((bulk1[,1]) ~ bulk1$bp ,span = smooth.val)$fitted
	}#close chrom loop

#now do antisense
smooth.dif.anti <- list()
for (i in 1:5){
    bulk1 <- cbind(antisense.comp[mark.coord$Chr==i], mark.coord[mark.coord$Chr==i,])
    smooth.dif.anti[[i]] <- loess((bulk1[,1]) ~ bulk1$bp ,span = smooth.val)$fitted
	}#close chrom loop


################################################
#Now do the control experiment with the probes that aren't different
num.mark <- nrow(markers) # get the number of markers, use the same # for the controls
con.markers <- colvan[colvan[,1] == colvan[,2],]
con.markers <-con.markers[sample(1:nrow(con.markers), nrow(markers)),]
con.sense.m <- sense[sense.coord %in% rownames(con.markers),]
con.antisense.m <- antisense[sense.coord %in% rownames(con.markers),]
con.mark.coord <- as.data.frame(sense.mat[sense.coord %in% rownames(con.markers),c(1:2)], stringsAsFactors = FALSE)
con.mark.coord[,1] <- as.numeric(con.mark.coord[,1])
con.mark.coord[,2] <- as.numeric(con.mark.coord[,2])
colnames(con.mark.coord) <- c("Chr","bp")
if(plotcM){chr.len <- round(c(96.6, 83.3, 103.9, 64.5, 97.7)) #kosambi map distances
# assume equal recombination rate across chromosome
# assign cM from physical position
chr.bp <- tapply(con.mark.coord$bp,con.mark.coord$Chr,max)
cM.con <- list()
for (i in 1:5) cM.con[[i]] <- con.mark.coord$bp[con.mark.coord$Chr == i]*chr.len[i]/chr.bp[i]
con.mark.coord$cM <- unlist(cM.con)}


#now do the comparison
con.sense.comp <- con.sense.m[,a1] - con.sense.m[,a2]  #HP -LP
con.antisense.comp <- con.antisense.m[,a1] - con.antisense.m[,a2] #HP - LP

smooth.val <- 0.25 # for the loess smooth

# do sense
con.smooth.dif <- list()
for (i in 1:5){
    bulk1 <- cbind(con.sense.comp[con.mark.coord$Chr==i], con.mark.coord[con.mark.coord$Chr==i,])
    con.smooth.dif[[i]] <- loess((bulk1[,1]) ~ bulk1$bp ,span = smooth.val)$fitted
	}# close chrom loop


#now do antisense
con.smooth.dif.anti <- list()
for (i in 1:5){
    bulk1 <- cbind(con.antisense.comp[con.mark.coord$Chr==i], con.mark.coord[con.mark.coord$Chr==i,])
    con.smooth.dif.anti[[i]] <- loess((bulk1[,1]) ~ bulk1$bp ,span = smooth.val)$fitted
	}# close chrom loop


### make the spreadsheet to save the sense data:
traceout.1 <- data.frame("chr1",mark.coord$bp[mark.coord$Chr==1]/1e6, mark.coord$bp[mark.coord$Chr==1]/1e6,smooth.dif[1])
traceout.2 <- data.frame("chr2",(30432385+mark.coord$bp[mark.coord$Chr==2])/1e6, mark.coord$bp[mark.coord$Chr==2]/1e6,smooth.dif[2])
traceout.3 <- data.frame("chr3",(50136912+mark.coord$bp[mark.coord$Chr==3])/1e6, mark.coord$bp[mark.coord$Chr==3]/1e6,smooth.dif[3])
traceout.4 <- data.frame("chr4",(73607619+mark.coord$bp[mark.coord$Chr==4])/1e6, mark.coord$bp[mark.coord$Chr==4]/1e6,smooth.dif[4])
traceout.5 <- data.frame("chr5",(92192531+mark.coord$bp[mark.coord$Chr==5])/1e6, mark.coord$bp[mark.coord$Chr==5]/1e6,smooth.dif[5])
colnames(traceout.1) <- c("chromosome","tot_bp","bp","diff")
colnames(traceout.2) <- c("chromosome","tot_bp","bp","diff")
colnames(traceout.3) <- c("chromosome","tot_bp","bp","diff")
colnames(traceout.4) <- c("chromosome","tot_bp","bp","diff")
colnames(traceout.5) <- c("chromosome","tot_bp","bp","diff")
final.table <- rbind(traceout.1,traceout.2,traceout.3,traceout.4,traceout.5)

### add cM if they're interested.
if(plotcM){final.table$cM <- unlist(cM)}


### save the spreadsheet
t.file <- paste(file.stem, "snpprobemapping.csv", sep = "_")
write.table(final.table,file = t.file, sep = ",", row.names=F)

### now get the graph limits
g.max <- max(c(unlist(smooth.dif.anti),unlist(smooth.dif),unlist(con.smooth.dif.anti),unlist(con.smooth.dif)))
g.min <- min(c(unlist(smooth.dif.anti),unlist(smooth.dif),unlist(con.smooth.dif.anti),unlist(con.smooth.dif)))

### prepare to save the graphs in a pdf
fn <- paste(file.stem, "snpprobemapping.pdf", sep = "_")
pdf(fn, width = 11, height = 8.5)
par(mfrow=c(1,5))


### choose whether to plot by cM or Mb, then make the plots
if(plotcM){
for (i in 1:5){ 
	skim=seq.int(1, nrow(mark.coord[mark.coord$Chr==i,]),4)
	plot((mark.coord$cM[mark.coord$Chr==i])[skim],(smooth.dif[[i]])[skim],type="l",ylim=c(g.min, g.max),
		ylab = "allele frequency difference", xlab = paste("cM chromosome",i), main = file.stem)
		lines((mark.coord$cM[mark.coord$Chr==i])[skim],(smooth.dif.anti[[i]])[skim], col = 'blue')
		lines((con.mark.coord$cM[con.mark.coord$Chr==i])[skim],(con.smooth.dif.anti[[i]])[skim], col = 'yellow')
		lines((con.mark.coord$cM[con.mark.coord$Chr==i])[skim],(con.smooth.dif[[i]])[skim], col = 'brown')
		
                    abline(h=0)
				}#close chrom loop
}else{


for (i in 1:5){ 
	skim=seq.int(1, nrow(mark.coord[mark.coord$Chr==i,]),4)
	plot((mark.coord$bp[mark.coord$Chr==i]/1e6)[skim],(smooth.dif[[i]])[skim],type="l",ylim=c(g.min, g.max),
		ylab = "allele frequency difference", xlab = paste("Mb chromosome",i), main = file.stem)
		lines((mark.coord$bp[mark.coord$Chr==i]/1e6)[skim],(smooth.dif.anti[[i]])[skim], col = 'blue')
		lines((con.mark.coord$bp[con.mark.coord$Chr==i]/1e6)[skim],(con.smooth.dif.anti[[i]])[skim], col = 'yellow')
		lines((con.mark.coord$bp[con.mark.coord$Chr==i]/1e6)[skim],(con.smooth.dif[[i]])[skim], col = 'brown')
		
                    abline(h=0)

				}#close chrom loop
}#close if/else
dev.off() #shut that pdf


} #end of function loop
#########################################################################################


#########################################################################################
# This section defines the BSAsnp function that runs the user-driven process of BSA
# using SNP chips.


BSAsnp <- function(){
	
# find which OS-dependent readcel function to use.
os.type= readline("What type of OS are you using? \nEnter 1 for PC, Enter 2 for Mac, Linux, or Unix: ")

# choose which readcel function to use, with default as Mac/Unix/Linux:
if (as.numeric(os.type)==1){

#set the memory limit higher
memory.limit(size = 3095)	
	
	
	### readcel.R for spatial correction
library(affy)
library(stats)
readcel <- function(cel.files, probe.number, array.size, filter.size ){ 

mprobe.mean <- matrix(NA, nr=probe.number, nc=length(cel.files) )
for (i in 1:length(cel.files) )
{
probe.mean <- log(intensity(read.affybatch(filenames=cel.files [i] ) ) )
mprobe.mean[,i] <- matrix(probe.mean, nc=array.size, byrow=T) [array.size:1,] [probe.ok] 
}

# calculate median probe within array
meds <- apply(mprobe.mean,2,median)
mprobe.resid <- t( t(mprobe.mean) - meds)
filter.size <- 2*trunc(filter.size /2)+1  # force to be odd so the edge will be same length = filter.size/2
fe <- (filter.size-1)/2  # filter edge
mprobe.bg <- mprobe.resid

# do spatial correction
for (i in 1:length(cel.files))
{
    sp.mat <- matrix(0,nr= array.size,nc=array.size)
    sp.mat[probe.ok] <- mprobe.resid[,i]
    sp.mat[!probe.ok] <- median(mprobe.resid[,i])

    sp.mat.sum <- apply(sp.mat,2,filter,rep(1,filter.size))  # from start to end, every 51 probes sum in moving 
    sp.mat.sum <- apply(sp.mat.sum,1,filter,rep(1,filter.size))
    sp.mat.count <- apply(probe.ok,2,filter,rep(1,filter.size)) 
    sp.mat.count <- apply(sp.mat.count,1,filter,rep(1,filter.size))  #how many probes have been added up to contribute the sp.mat.sum
    spatial.corrected <- t(sp.mat.sum/sp.mat.count)

    # fill in edges, with the background of edge boarder
    spatial.corrected[1:fe,] <- rep(spatial.corrected[fe+1, ], each = fe)
    spatial.corrected[(array.size+1 - fe):array.size, ] <-
                        rep(spatial.corrected[array.size - fe, ], each = fe)
    spatial.corrected[,1:(fe)] <- spatial.corrected[,fe+1]
    spatial.corrected[,(array.size+1 - fe):array.size] <-
                                      spatial.corrected[,array.size - fe]
    
    mprobe.bg[,i] <- spatial.corrected[probe.ok]

    #bitmap( paste("spatialResid", cel.files[i], ".png", sep="" ) )
    #image(1:array.size, 1:array.size, spatial.corrected, 
    #              main = paste(cel.files[i], "spatialResid", filter.size,sep="") )
    #dev.off()

}

 mprobe.mean <- (mprobe.mean - mprobe.bg)[chrom.order,]
 return (mprobe.mean)

}

	
	
	
	
	
	}else{
		
### readcel.R for spatial correction on Macs and everything other than PCs
library(affy)
library(stats)
readcel <- function(cel.files, probe.number, array.size, filter.size ){ 

mprobe.mean <- matrix(NA, nr=probe.number, nc=length(cel.files) )
for (i in 1:length(cel.files) )
{
probe.mean <- log(intensity(read.affybatch(filenames=cel.files [i] ) ) )
mprobe.mean[,i] <- matrix(probe.mean, nc=array.size, byrow=T) [array.size:1,] [probe.ok] 
}

# calculate median probe within array
meds <- apply(mprobe.mean,2,median)
mprobe.resid <- t( t(mprobe.mean) - meds)
filter.size <- 2*trunc(filter.size /2)+1  # force to be odd so the edge will be same length = filter.size/2
fe <- (filter.size-1)/2  # filter edge
mprobe.bg <- mprobe.resid

# do spatial correction
for (i in 1:length(cel.files))
{
    sp.mat <- matrix(0,nr= array.size,nc=array.size)
    sp.mat[probe.ok] <- mprobe.resid[,i]
    sp.mat[!probe.ok] <- median(mprobe.resid[,i])

    sp.mat.sum <- apply(sp.mat,2,filter,rep(1,filter.size))  # from start to end, every 51 probes sum in moving 
    sp.mat.sum <- apply(sp.mat.sum,1,filter,rep(1,filter.size))
    sp.mat.count <- apply(probe.ok,2,filter,rep(1,filter.size)) 
    sp.mat.count <- apply(sp.mat.count,1,filter,rep(1,filter.size))  #how many probes have been added up to contribute the sp.mat.sum
    spatial.corrected <- t(sp.mat.sum/sp.mat.count)

    # fill in edges, with the background of edge boarder
    spatial.corrected[1:fe,] <- rep(spatial.corrected[fe+1, ], each = fe)
    spatial.corrected[(array.size+1 - fe):array.size, ] <-
                        rep(spatial.corrected[array.size - fe, ], each = fe)
    spatial.corrected[,1:(fe)] <- spatial.corrected[,fe+1]
    spatial.corrected[,(array.size+1 - fe):array.size] <-
                                      spatial.corrected[,array.size - fe]
    
    mprobe.bg[,i] <- spatial.corrected[probe.ok]

    #bitmap( paste("spatialResid", cel.files[i], ".png", sep="" ) )
    #image(1:array.size, 1:array.size, spatial.corrected, 
     #             main = paste(cel.files[i], "spatialResid", filter.size,sep="") )
    #dev.off()

}#close reading loop
mprobe.mean <- (mprobe.mean - mprobe.bg)[chrom.order,]
return (mprobe.mean)

}#close readcel function
}#close if/else


#set your working directory to the supplementary directory
supp.dir=readline("Enter the path to your supplementary directory: ")
cat("Please wait while supplementary data loads.") #be polite.
setwd(supp.dir)

#load the supplementary files
load("snp.RData", .GlobalEnv) #annotation for SNP probes from Affymetrix
load("snp.calls1020.RData", .GlobalEnv) #polymorphism data from Nordborg Lab
# new.snp.coord has to be in the Global Environment for map.graph to work
assign("new.snp.coord", paste("X",new.snp.data[,1],"_",new.snp.data[,2], sep = ""), envir=.GlobalEnv)
cat("\nLoad complete.")


#set your working directory to the files directory
files.dir= readline("Enter the path to the directory containing your .CEL files: ")
setwd(files.dir)
cel.files <- list.celfiles() # find files

# in case they gave the wrong directory, ask for a new one:
while(length(cel.files)==0){
	files.dir= readline("There are no .CEL files in that directory. Enter another directory: ")
	setwd(files.dir)
	cel.files <- list.celfiles()
	}
	
# find out what arrays to use:
cat("\n", "Available .CEL files:", "\n")
for (i in 1:length(cel.files)){cat(i,"-", cel.files[i],"\n")}
a1= as.numeric(readline("Enter the number shown above corresponding to the first array to be compared: "))
a2= as.numeric(readline("Enter the number shown above corresponding to the second array to be compared: "))

cat("Find the ecotype ID # for the outcross parent from this site: \nhttp://arabidopsis.usc.edu/Accession/#By%20Name\n\n")
cat("Here are a few common ID numbers for convenience:\n", 
"Bil-7      id 6901\nCAM-16     id   23\nCol-0      id 6909\nCS28181    id 6744\nCvi-0      id 6911\nEden-1     id 6009\nHod        id 8235\nKr-0       id 7201   (aka CS28419)\nLer-1      id 6932\nVan-0      id 6977\n", sep="")


# find the column in new.snp.data that corresponds to the outcross parent.
eco.id.num = readline("Enter the ecotype ID # for the outcross parent: ")
p2=which(colnames(new.snp.data) == paste("X", eco.id.num, sep=""))

# in case they gave the wrong ecotype ID number
while(length(p2)==0){
	eco.id.num= readline("That ecotype ID number can't be found in our polymorphism data.\nTry an alternate ID #:")
	p2=which(colnames(new.snp.data) == paste("X", eco.id.num, sep=""))}


#get the cM/Mb decision
cM.decider= readline("How should the difference in allele frequency be plotted?
Enter 1 for vs. centimorgans, Enter 2 for vs. mega base pairs: ")
if (as.numeric(cM.decider)!=1){plotcMtag=F}else{plotcMtag=T} #have the default be centimorgans


#get the file.stem
file.stem= readline("Enter the name to be given to the output files: ")


cat("Please wait while analysis is performed.")#be polite

#read/correct .CEL files
library(affy)
ord <- rep( c(1,2,3,4), nrow(snp)/4 ) # set up the matrix for readcel
snp <- cbind( snp, ord)
array.size <- 1612
probe.ok <- matrix(FALSE, nr=array.size, nc=array.size)
probe.ok.chrom <- matrix(NA, nr=array.size, nc=array.size)
probe.ok.position <- matrix(NA, nr=array.size, nc=array.size)
probe.ok.ord <- matrix(NA, nr=array.size, nc=array.size)
probe.ok[cbind(snp$xpos+1, snp$ypos+1)] <- TRUE
probe.ok.chrom[cbind(snp$xpos + 1, snp$ypos+1)] <- as.numeric( as.character(snp$chr) )
probe.ok.position [cbind(snp$xpos + 1, snp$ypos+1)] <- as.numeric( as.character( snp$bp) )
probe.ok.ord [cbind(snp$xpos + 1, snp$ypos+1)] <- as.numeric( as.character(snp$ord) )
probe.ok.chrom.valid <- probe.ok.chrom[probe.ok]
probe.ok.position.valid <- probe.ok.position [probe.ok]
probe.ok.ord.valid <- probe.ok.ord [probe.ok]
chrom.order <- order(probe.ok.chrom.valid, probe.ok.position.valid, probe.ok.ord.valid)
# only read in the files you want to analyze- note the indexing vector
mprobe.mean <- readcel(cel.files=cel.files, probe.number=nrow(snp), array.size=1612, filter.size=81)
colnames (mprobe.mean) <- sub(".CEL", "", cel.files)#name rows
rownames (mprobe.mean) <- as.character(snp$snpid)#name cols


#sort & subtract signals
#sense and antisense have to be in the Global Environment for map.graph to work.
assign("antisense", mprobe.mean[seq(1, nrow(snp), 4),]-mprobe.mean[seq(3, nrow(snp),4),], envir=.GlobalEnv)
assign("sense", mprobe.mean[seq(2, nrow(snp),4),]-mprobe.mean[seq(4, nrow(snp),4),], envir=.GlobalEnv)


p1 <-552 		# the column in "new.snp.data" that corresponds to the ref strain (i.e. Col-0)
map.graph(p1,p2,a1,a2,file.stem, plotcM=plotcMtag) #execute the function, note we choose arrays 1 and 2 b/c of use of the indexing vector above


#let them know you're done.
cat("\nAnalysis complete. Look in your .CEL files directory for results.\n\n")


	
	}#end function loop
