# Supplementary material for: Bulk Segregant Analysis Using Single Nucleotide Polymorphism Microarrays
Source: PLoS One. 2011 Jan 27;6(1):e15993. doi: 10.1371/journal.pone.0015993 (PMC3029305; doi:10.1371/journal.pone.0015993)
Supplement: File S2 — BSA using SNPs script. R script that contains first instructions and relies on the information in File S1 to perform BSA using the ATPSNPTILE1 array. This is the script to open to perform our method. (TXT) [file pone.0015993.s009.txt]

####################################################################

          ### BULK SEGREGANT ANALYSIS USING SNP CHIPS ###

#This script launches the function that performs BSA using SNP chips
#with the help of some user input. Before beginning, the user must
#have the following two directories:
# 
# 1. a Supplementary Directory containing:
#       a. BSAsnp.R (i.e this script)
#       b. File_S9_BSAsnp.supplies.txt
#       c. snp.RData
#       d. snp.calls1020.RData
#
# 2. a Files Directory containing the .CEL files to be analyzed
#      *note: this directory is where output will be saved
#
#
# Becker, July 2010
####################################################################


# To start, replace the argument of the source command below with
# the full path to "BSAsnp.supplies.R" on your computer, then
# copy and paste both lines of script to the command line on the
# console and press enter to evaluate.

source("/Users/tonybecker/Desktop/BSA_Supplement/File_S9_BSAsnp.supplies.txt")
BSAsnp()

# Then, follow the instructions on the console.
